# Supplementary material for: Implementation of next generation sequencing into pediatric hematology-oncology practice: moving beyond actionable alterations
Source: Genome Med. 2016 Dec 23;8:133. doi: 10.1186/s13073-016-0389-6 (PMC5180407; doi:10.1186/s13073-016-0389-6)
Supplement: Additional file 5: — An excel file containing Supplementary Table S6. Table S6 Somatic and germline variants of unknown significance. (XLSX 20 kb) [file 13073_2016_389_MOESM5_ESM.xlsx]

## Sheet: VOUS
Supplementary Table S6. Somatic and germline variants of unknown significance					cWES = cancer WES; const WES = constitutional WES; CCCP = 467 cancer gene panel
ID	Diagnostic Category	Diagnosis	NGS Test	Mutation Type	Transcript ID (RefSeq)	Gene	Variant	Allele Frequency	Mutation Class	Variant Prediction
13-45348	Heme	AML	cWES/RNAseq	Germline	NM_001360.2	IMPDH2	c.99-4G>A	not reported	Splice site	Not reported
13-72282	Heme	T-Cell Lymphoma	cWES/RNAseq	Somatic	NM_020732	ARID1B	c.869A>C, p.Y290S	10%, 15/145	Missense	Not reported
13-72282	Heme	T-Cell Lymphoma	cWES/RNAseq	Somatic	NM_001005271	CHD3	c.1733A>G, p.E578G	10%, 5/50	Missense	Not reported
13-77086	Heme	AML	cWES	Somatic	NM_052814.3	CARD9	c.1117C>T, p.R373W	39%, 45/116	Missense	Not reported
13-77086	Heme	AML	cWES	Somatic	NM_025134.3	CHD9	c.2701G>A, p.V701I	41%, 43/106	Missense	Not reported
13-77086	Heme	AML	cWES	Somatic	NM_001031836	KCNU1	c.2818C>T, p.D940Y	54%, 150/279	Missense	Not reported
13-95124	Heme	AML	cWES/RNAseq	Somatic	NM_006219.2	PIK3CB	c.754G>A, p.G252R	20%, 46/226	Missense	Deleterious/ damaging
13-95124	Heme	AML	cWES/RNAseq	Somatic	NM_001127208.2	TET2	c.1805G>A, p.R602H	13%, 49/371	Missense	Neutral/ tolerated
13-95124	Heme	AML	cWES/RNAseq	Somatic	NM_000038.5	APC	c.4196G>A, p.R1399H	31%, 33/106	Missense	Tolerated/ tolerated
13-95124	Heme	AML	cWES/RNAseq	Somatic	NM_001130823	DNMT1	c.1436A>C, p.E479A	50%, 58/116	Missense	Not reported
13-95124	Heme	AML	cWES/RNAseq	Somatic	NM_000215	JAK3	c.2869G>A, p.V957M	18%, 30/167	Missense	Neutral/ damaging
13-95124	Heme	AML	cWES/RNAseq	Somatic	NM_001200001.1	NOTCH2	c.137A>G, p.N46S	12%, 94/796	Missense	Not reported
13-95124	Heme	AML	cWES/RNAseq	Somatic	NM_030625.2	TET1	c.5348G>A, p.R1783Q	18%, 69/385	Missense	Tolerated/ benign
14-19750	Heme	AML	const WES	Germline	NM_181507.1	HPS5	c.2518G>A, p.E840K	>/= 50%	Compound heterozygous; missense	Benign or tolerated
14-19750	Heme	AML	const WES	Germline	NM_181507.1	HPS5	c.3045G>A, p.M1015I	>/= 50%	Compound heterozygous; missense	Benign
14-20062	Heme	ALL, Pre-B	cWES/RNAseq	Germline	NM_003001.3	SDHC	c.224G>A, p.G75D	50%	Heterozygous; missense	Not reported
14-20062	Heme	ALL, Pre-B	cWES	Somatic	NM_004187.3	KDM5C	c.2774 T>G, p.V925G	15%, 4/27	Missense	Deleterious/ damaging
14-20062	Heme	ALL, Pre-B	cWES	Somatic	NM_017617.3	NOTCH1	c.3047 G>T, p.S1016I	14%, 4/29	Missense	Deleterious/ damaging
14-24794	Heme	AML	cWES/RNAseq	Somatic	NM_001190737.1	NFIB	c.1330C>T, p.R444X	21%, 34/165	Nonsense	Not reported
14-24794	Heme	AML	cWES/RNAseq	Somatic	NM_007018.4	CNTRL	c.6005G>A, p.R2002H	41%, 48/116	Missense	Conflict
14-45760	Heme	AML	cWES	Somatic	NM_003502.3	AXIN1	c.2135G>A, p.R712Q	11%, 4/37	Missense	Not reported
14-45760	Heme	AML	cWES	Somatic	NM_006521.4	TFE3	c.1095G>T, p.R365S	11%, 4/37	Missense	Not reported
14-45760	Heme	AML	cWES	Somatic	NM_004239.3	TRIP11	c.1180C>G, p.L394V	44%, 224/507	Missense	Not reported
14-57679	Heme	Anaplastic Large Cell Lymphoma	cWES	Somatic	NM_030621.3	DICER1	c.5580G>T, p.M1860I; c.5593G>A, p.A1865T	13%, 6/48; 12%, 5/42	Missense	Conflict; Deleterious/ damaging
14-57679	Heme	Anaplastic Large Cell Lymphoma	cWES	Germline	NM_030621.3	DICER1	c.1825G>T, p.D609Y	>/= 50%	Missense	Neutral/ damaging
14-57679	Heme	Anaplastic Large Cell Lymphoma	cWES	Somatic	NM_014516.3	CNOT3	c.1390_1391insTC, p.P464Lfs	11%, 4/35	Frameshift	Likely deleterious
14-80864	Heme	Hodgkin Lymphoma-like PTLD	const WES	Germline	NM_001142467.1	HES4	c.55G>A, p.A19T (de novo)	>/= 50%	Heterozygous; missense	Neutral/ damaging
14-82761	Heme	Hodgkin Lymphoma	const WES	Germline	NM_005546.3	ITK	c.525G>A, p.V175V	>/= 50%	Heterozygous	Not reported
15-36388	Heme	AML	const WES	Germline	NM_005041.4	PRF1	c.272C>T, p.Ala91Val	>/= 50%	Heterozygous	Controversial (penentrance was very low)
15-51609	Heme	ALL	CCCP	Somatic	NM_000548.3	TSC2	c.344G>A, p.R115H	10%, 96/929	Missense	Conflict
15-51609	Heme	ALL	CCCP	Somatic	NM_016734.1	PAX5	c.244G>A, p.V82I	66%, 1245/1898	Missense	Conflict
15-63375	Heme	AML	CCCP	Somatic	NM_002839.3	PTPRD	c.172A>C, p.N58H	49%, 367/742	Missense	Neutral/ tolerated
15-68033	Heme	ALL	CCCP	Somatic	NM_004655.3	AXIN2	c.2501G>A, p.R834Q	45%, 292/652	Missense	Conflict
15-68033	Heme	ALL	CCCP	Somatic	NM_021922.2	FANCE	c.1424A>G, p.K475R	46%, 326/704	Missense	Neutral/ tolerated
15-68033	Heme	ALL	CCCP	Somatic	NM_004441.4	EPHB1	c.2069G>A, p.S690N	49%, 253/519	Missense	Conflict
13-42350	Solid	Wilms Tumor	cWES/RNAseq	Somatic	NM_152641.2 (ARID2_v001)	ARID2	c.2114G>A, p.S705N	43%, 190/446	Missense	Benign
13-72750	Solid	Germ Cell Tumor	cWES/RNAseq	Somatic	NM_000489.4	ATRX	c.1997 G>T, p.Arg666Leu	15%, 51/348	Missense	Deleterious/ damaging
13-72750	Solid	Germ Cell Tumor	cWES/RNAseq	Somatic	NM_003600.2	AURKA	c.54_55 AG>TT, p.Val19Phe	23%, 57/244	Missense	Neutral/ tolerated
13-81192	Solid	Alveolar Soft Part Sarcoma	cWES/RNAseq	Somatic	NM_003502.3	AXIN1	c.2581 G>A, p.V861M	30%, 95/313	Missense	Neutral/ tolerated
13-81192	Solid	Alveolar Soft Part Sarcoma	cWES/RNAseq	Somatic	NM_005236.2	ERCC4	c.973+1G>C (r.spl)	39%, 30/75	Splice site	Not reported
14-13487	Solid	Osteosarcoma	CCCP	Somatic	NM_002890.1	RASA1	c.1864A>G, p.S622G	42%, 717/1499	Missense	Neutral/ tolerated
14-13487	Solid	Osteosarcoma	CCCP	Somatic	NM_014159.6	SETD2	c.7355 C>T, p.S2452L	92%, 473/515	Missense	Deleterious/ damaging
14-13487	Solid	Osteosarcoma	CCCP	Somatic	NM_015355.2	SUZ12	c.115 G>A, p.G39S	93%, 28/30	Missense	Neutral/ tolerated
14-13487	Solid	Osteosarcoma	CCCP	Somatic	NM_001127208.2	TET2	c3071T>G, p.I1024S	42%, 672/1609	Missense	Conflict
14-30740	Solid	Plexiform Schwannoma	cWES	Somatic	NM_001042749.1	STAG2	c.811C>T, p.R271W; c.2867 C>A, p.A956D	21%, 4/19; 11%, 8/76	Missense	Deleterious/ damaging
14-35585	Solid	Renal Cell Carcinoma	CCCP	Somatic	NM_020761.2	RPTOR	c.2621 C>T, p.A874V	39%, 53/136	Missense	Neutral/ tolerated
14-35585	Solid	Renal Cell Carcinoma	CCCP	Somatic	NM_138576.2	BCL11B	c.427+5 G>A, p.?	40%, 133/336	Splice site	Not reported
14-35585	Solid	Renal Cell Carcinoma	CCCP	Somatic	NM_000222.2	KIT	c.821 C>T, p.T274M	47%, 222/470	Missense	Not reported
14-37237	Solid	Glioblastoma Multiforme	cWES	Somatic	NM_000489.3	ATRX	c.6611 T>G, p.L2204R	43%, 112/258	Missense	Deleterious/ damaging
14-37237	Solid	Glioblastoma Multiforme	cWES	Somatic	NM_006311.3	NCOR1	c.448 G>A, p.G150R	32%, 12/37	Missense	Conflict
14-47205	Solid	Nephroblastomatosis	cWES/RNAseq	Somatic	NM_017617.3	NOTCH1	c.7534C>G, p.P2512A	37%, 70/188	Missense	Deleterious/ damaging
14-71727	Solid	Osteosarcoma, Secondary	cWES	Somatic	NM_058216.1	RAD51C	c.24T>G, p.F8L	23%, 45/199	Missense	Neutral/ tolerated
14-71727	Solid	Osteosarcoma, Secondary	cWES	Somatic	NM_012448.3	STAT5B	c.688 G>T, p.A230S	27%, 24/88	Missense	Neutral/ tolerated
14-75899	Solid	Neuroblastoma	cWES/RNAseq	Somatic	NM_000251.1	MSH2	c.393T>G, p.F131L	39%, 52/133	Missense	Conflict
14-78154	Solid	Medulloblastoma	const WES	Germline	NM_000264.3	PTCH1	c.4324C>T, p.R1442W; c.3947A>G, p.Y1316C	>/= 50%	Heterozygous; missense	Likely benign
14-82072	Solid	Neuroblastoma	CCCP	Somatic	NM_001128425.1	MUTYH	c.1553G>A, p.S518N	58%, 408/709	Missense	Neutral/ tolerated
14-82072	Solid	Neuroblastoma	CCCP	Somatic	NM_002745.4	MAPK1	c.970A>G, p.I324V	44%, 235/539	Missense	Not reported
14-84044	Solid	Inflammatory Myofibroblastic Tumor	cWES/RNAseq	Somatic	NM_001195132.1	CDKN2A	c.443C>T, p.A148V	25%, 32/126	Missense	Conflict
15-11925	Solid	Osteosarcoma	cWES/RNAseq	Somatic	NM_006892.3	DNMT3b	c.1088G>A p.Arg363His	T1: 44% (182/413); T3:51% (155/302); T4:38% (163/430); T5:33% (93/286)	Missense	Neutral/ tolerated
15-18739	Solid	Ewing Sarcoma	cWES/RNAseq	Germline	NM_000038.5	APC	c.5465T>A, p.V1822D	Not reported	Not reported	Uncertain pathogenicity
15-18928	Solid	HBL	CCCP	Somatic	NM_030928.3	CDT1	c.1524C>A, p.D508E	30%, 208/702	Missense	Neutral/ tolerated
15-18928	Solid	HBL	CCCP	Somatic	NM_000135.2	FANCA	c.3241A>G, p.I1081V	28%, 72/261	Missense	Neutral/ tolerated
15-18928	Solid	HBL	CCCP	Somatic	NM_001128849.1	SMARCA4	c.3574C>T, p.R1192C	18%, 102/559	Missense	Deleterious/ damaging
15-18928	Solid	HBL	CCCP	Somatic	NM_015001.2	SPEN	c.6362C>T, p.P2121L	19%, 98/514	Missense	Deleterious/ damaging
15-18928	Solid	HBL	CCCP	Somatic	NM_004570.4	PIK3C2G	c.1466C>T, p.S489F	43%, 313/725	Missense	Deleterious/ damaging
15-18928	Solid	HBL	CCCP	Somatic	NM_004526.2	MCM2	c.708C>G, p.D236E	26%, 64/249	Missense	Neutral/ tolerated
15-23518	Solid	Nasopharyngeal Rhabdomyosarcoma	cWES/RNAseq	Somatic	NM_007018.4	CNTRL	c.5758A>G, p.K1920E	15%, 51/339	Missense	Neutral/ tolerated
15-39486	Solid	Neuroblastoma	cWES/RNAseq	Somatic	NM_002107.4	H3F3A	c.344C>G, p.A115G	18%, 15/83	Missense	Not reported
15-47087	Solid	Ewings Sarcoma	cWES/RNAseq	Somatic	NM_020870.3	SH3RF1	c.1604C>T; p.T535M	36%, 82/230	Missense	Neutral/ tolerated
15-47087	Solid	Ewings Sarcoma	cWES/RNAseq	Somatic	NM_198795.1	TDRD1	c.2271A>C; p.L757F	40%, 56/141	Missense	Neutral/ tolerated
15-66870	Solid	Adrenocortical carcinoma	cWES/RNAseq	Somatic	NM_004304.4	ALK	c.3436C>A, p.Q1146K	13%, 16/119	Missense	Not reported
15-66870	Solid	Adrenocortical carcinoma	cWES/RNAseq	Somatic	NM_001123385.1	BCOR	c.4261C>T, p.R1421C; c.4140_4141delAG, p.E1382fs	20%, 50/250; 16&, 25/160	Missense; Frameshift	Deleterious/ damaging; deletion mutation resulting in frameshift
15-66870	Solid	Adrenocortical carcinoma	cWES/RNAseq	Somatic	NM_003189.2	TAL1	c.971C>G, p.A324G	23% (82/360)	Missense	Conflict
15-66870	Solid	Adrenocortical carcinoma	cWES/RNAseq	Somatic	NM_002460.3	IRF4	c.464C>A, p.T155K	18% (41/230)	Missense	Neutral/ tolerated
15-68909	Solid	Optic nerve glioma	CCCP	Somatic	NM_000264	PTCH1	c.884C>T, p.P295L	36%, 171/479	Missense	Neutral/ tolerated
15-68909	Solid	Optic nerve glioma	CCCP	Somatic	NM_003820	TNFRSF14	c.20G>C, p.W7S	not reported	Missense	Not reported
15-68909	Solid	Optic nerve glioma	CCCP	Somatic	NM_014159	SETD2	c.6118C>T, p.R2040*	not reported	Nonsense	Not reported
15-68909	Solid	Optic nerve glioma	CCCP	Somatic	NM_005211	CSF1R	c.1885G>T, p.A629S	not reported	Missense	Not reported
15-70532	Solid	Ependymoma	cWES	Somatic	NM_032043.2	BRIP1	c.704_705delinsGT, p.K235S	47%	?Nino	Not reported
15-83665	Solid	HCC	cWES/RNAseq	Somatic	NM_001982.3	ERBB3	c.1156G>T, p.V386F	24%, 24/111	Missense	Deleterious/ damaging
15-83665	Solid	HCC	cWES/RNAseq	Somatic	NM_198253.2	TERT	c.2630T>G, p.L877R	21%, 69/331	Missense	Deleterious/ tolerated
15-83665	Solid	HCC	cWES/RNAseq	Somatic	NM_002890	RASA1	c.2980G>A, p.D994N	17%, 72/419	Missense	Neutral/ tolerated
15-83826	Solid	Osteosarcoma	cWES/RNAseq	Somatic	NM_006756.3	TCEA1	c.590C>G; p.S196X	27% (19/70)	Missense	Not reported
15-89172	Solid	Germ Cell Tumor	CCCP	Somatic	NM_001211.5	BUB1B	c.3094A>C, p.N1032H	39%, 151/391	Missense	Neutral/ tolerated
15-89172	Solid	Germ Cell Tumor	CCCP	Somatic	NM_001080424.1	KDM6B	c.2064C>G, p.F688L	44% (488/1098)	Missense	Conflict
16-74654	Solid	Rhabdomyosarcoma	CCCP	Somatic	NM_006015.4	ARID1A	c.2698G>A, p.A900T	not reported	Missense	Not reported
